# Supplementary material for: The Associations between Snack Intake and Cariogenic Oral Microorganism Colonization in Young Children of a Low Socioeconomic Status
Source: Nutrients. 2024 Apr 10;16(8):1113. doi: 10.3390/nu16081113 (PMC11054055; doi:10.3390/nu16081113)
Supplement: Supplementary file 1 [file nutrients-16-01113-s001.zip]

Archive with 1 entries (1 files):
- nutrients-2951591-supplementary.pdf
